# Supplementary material for: Improved Anti-Oxidant and Anti-Bacterial Capacities of Skim Milk Fermented by Lactobacillus plantarum
Source: Molecules. 2024 Aug 10;29(16):3800. doi: 10.3390/molecules29163800 (PMC11356925; doi:10.3390/molecules29163800)
Supplement: Supplementary file 1 [file molecules-29-03800-s001.zip]

Archive with 1 entries (1 files):
- molecules-3104643-supplementary.pdf
